# Supplementary material for: Biomimetic Strategies in Orthosis Design: A Scoping Review of Biological Abstraction and Functional Translation
Source: Biomimetics (Basel). 2026 Apr 3;11(4):241. doi: 10.3390/biomimetics11040241 (PMC13113914; doi:10.3390/biomimetics11040241)
Supplement: Supplementary file 1 [file biomimetics-11-00241-s001.zip]

Archive with 1 entries (1 files):
- biomimetics-4194340-supplementary.pdf
